# Supplementary material for: Siberian larch (Larix sibirica Ledeb.) mitochondrial genome assembled using both short and long nucleotide sequence reads is currently the largest known mitogenome
Source: BMC Genomics. 2020 Sep 23;21:654. doi: 10.1186/s12864-020-07061-4 (PMC7517811; doi:10.1186/s12864-020-07061-4)
Supplement: Supplementary file 2 — Additional file 2. Plasmids matching inserts in the nine Siberian larch mitogenome contigs and their NCBI GenBank accession numbers. [file 12864_2020_7061_MOESM2_ESM.xlsx]

## Sheet: Contig1
query acc.ver	subject acc.ver	% identity	alignment length, bp	mismatches	gap opens	q. start	q. end	s. start	s. end	evalue	bit score
Larix_sibirica_mitochondrion_contig_1	AJ549243.1	73.81	84	10	3	1230321	1230395	648	728	0.024	50.9
Larix_sibirica_mitochondrion_contig_1	AJ549243.1	84.091	44	4	1	1230325	1230368	643	683	0.29	47.3
Larix_sibirica_mitochondrion_contig_1	AJ549243.1	82.979	47	4	2	325939	325982	728	683	1	44.6
Larix_sibirica_mitochondrion_contig_1	AJ549243.1	77.193	57	10	1	3153942	3153998	706	653	3.5	43.7
Larix_sibirica_mitochondrion_contig_1	CP021573.1	93.548	31	2	0	3227004	3227034	56807	56837	0.083	48.2
Larix_sibirica_mitochondrion_contig_1	CP021573.1	79.63	54	8	2	1367786	1367839	35972	35922	3.5	42.8
Larix_sibirica_mitochondrion_contig_1	CP021638.1	87.5	40	4	1	2339349	2339388	18940	18902	0.29	47.3
Larix_sibirica_mitochondrion_contig_1	CP021638.1	90.323	31	3	0	405446	405476	18902	18932	3.5	43.7
Larix_sibirica_mitochondrion_contig_1	CP021584.1	91.429	35	2	1	3529108	3529142	48341	48308	0.29	47.3
Larix_sibirica_mitochondrion_contig_1	CP021584.1	88.571	35	4	0	634744	634778	140885	140919	0.29	46.4
Larix_sibirica_mitochondrion_contig_1	AB257758.1	86.842	38	5	0	2499131	2499168	6978	7015	0.29	47.3
Larix_sibirica_mitochondrion_contig_1	AB257757.1	86.842	38	5	0	2499131	2499168	11722	11759	0.29	47.3
Larix_sibirica_mitochondrion_contig_1	CP021585.1	88.571	35	4	0	2975082	2975116	270496	270462	0.29	46.4
Larix_sibirica_mitochondrion_contig_1	CP021585.1	84.091	44	6	1	92875	92917	198734	198691	1	45.5
Larix_sibirica_mitochondrion_contig_1	CP021585.1	90.323	31	3	0	3800802	3800832	68646	68616	3.5	43.7
Larix_sibirica_mitochondrion_contig_1	CP021585.1	92.857	28	2	0	1729560	1729587	367146	367119	3.5	42.8
Larix_sibirica_mitochondrion_contig_1	CP021585.1	92.857	28	2	0	1041024	1041051	534306	534333	3.5	42.8
Larix_sibirica_mitochondrion_contig_1	CP021585.1	80.769	52	8	2	23531	23581	588312	588262	3.5	42.8
Larix_sibirica_mitochondrion_contig_1	CP021634.1	77.778	63	6	3	2052616	2052673	103109	103050	1	45.5
Larix_sibirica_mitochondrion_contig_1	CP021634.1	77.778	63	6	3	461635	461692	103109	103050	1	45.5
Larix_sibirica_mitochondrion_contig_1	CP021628.1	87.805	41	3	2	1423753	1423791	12395	12435	1	45.5
Larix_sibirica_mitochondrion_contig_1	CP021568.1	77.778	63	6	3	461635	461692	81206	81265	1	45.5
Larix_sibirica_mitochondrion_contig_1	CP021568.1	77.778	63	6	3	2052616	2052673	81206	81265	1	45.5
Larix_sibirica_mitochondrion_contig_1	CP021560.1	87.805	41	3	2	994753	994791	82706	82666	1	45.5
Larix_sibirica_mitochondrion_contig_1	CP021633.1	81.132	53	8	2	3997395	3997446	551109	551160	1	44.6
Larix_sibirica_mitochondrion_contig_1	CP021633.1	80.435	46	9	0	765073	765118	29047	29002	3.5	43.7
Larix_sibirica_mitochondrion_contig_1	CP021633.1	90.323	31	3	0	3864760	3864790	226724	226694	3.5	43.7
Larix_sibirica_mitochondrion_contig_1	CP021633.1	92.857	28	2	0	3122971	3122998	47936	47909	3.5	42.8
Larix_sibirica_mitochondrion_contig_1	CP021633.1	81.818	44	5	1	786620	786660	286629	286586	3.5	42.8
Larix_sibirica_mitochondrion_contig_1	CP021633.1	92.857	28	2	0	1887208	1887235	409061	409034	3.5	42.8
Larix_sibirica_mitochondrion_contig_1	CP021578.1	82.609	46	7	1	1972810	1972854	100307	100262	1	44.6
Larix_sibirica_mitochondrion_contig_1	MH392245.1	82.927	41	7	0	1230499	1230539	22818	22858	3.5	43.7
Larix_sibirica_mitochondrion_contig_1	MH392244.1	82.927	41	7	0	1230499	1230539	22819	22859	3.5	43.7
Larix_sibirica_mitochondrion_contig_1	MH392243.1	82.927	41	7	0	1230499	1230539	22818	22858	3.5	43.7
Larix_sibirica_mitochondrion_contig_1	MH392242.1	82.927	41	7	0	1230499	1230539	33484	33524	3.5	43.7
Larix_sibirica_mitochondrion_contig_1	MH392241.1	82.927	41	7	0	1230499	1230539	81426	81466	3.5	43.7
Larix_sibirica_mitochondrion_contig_1	MH392239.1	82.927	41	7	0	1230499	1230539	34089	34129	3.5	43.7
Larix_sibirica_mitochondrion_contig_1	MH392236.1	82.927	41	7	0	1230499	1230539	82749	82789	3.5	43.7
Larix_sibirica_mitochondrion_contig_1	MH392235.1	82.927	41	7	0	1230499	1230539	34087	34127	3.5	43.7
Larix_sibirica_mitochondrion_contig_1	MH392234.1	82.927	41	7	0	1230499	1230539	33387	33427	3.5	43.7
Larix_sibirica_mitochondrion_contig_1	MH392233.1	82.927	41	7	0	1230499	1230539	56578	56618	3.5	43.7
Larix_sibirica_mitochondrion_contig_1	MH392232.1	82.927	41	7	0	1230499	1230539	47988	48028	3.5	43.7
Larix_sibirica_mitochondrion_contig_1	CP021611.1	88.571	35	3	1	1495725	1495758	29176	29210	3.5	42.8
Larix_sibirica_mitochondrion_contig_1	CP021569.1	100	23	0	0	1462425	1462447	24847	24825	3.5	42.8
Larix_sibirica_mitochondrion_contig_1	AH003616.2	92.857	28	2	0	2359311	2359338	230	203	3.5	42.8
Larix_sibirica_mitochondrion_contig_1	L19532.1	90.625	32	1	1	2613157	2613186	88	57	3.5	42.8
Larix_sibirica_mitochondrion_contig_1	M37480.1	100	23	0	0	1411464	1411486	338	316	3.5	42.8
Larix_sibirica_mitochondrion_contig_1	M37273.1	92.857	28	2	0	1262329	1262356	49	76	3.5	42.8
Larix_sibirica_mitochondrion_contig_1	K00564.1	92.857	28	2	0	1262329	1262356	148	175	3.5	42.8
Larix_sibirica_mitochondrion_contig_1	X15279.1	92.857	28	2	0	2359311	2359338	2130	2103	3.5	42.8
Total			2038

## Sheet: Contig2
query acc.ver	subject acc.ver	% identity	alignment length, bp	mismatches	gap opens	q. start	q. end	s. start	s. end	evalue	bit score
Larix_sibirica_mitochondrion_contig_2	CP021611.1	85.714	49	6	1	1944355	1944403	65626	65579	0.001	54.5
Larix_sibirica_mitochondrion_contig_2	CP021611.1	96.154	26	1	0	1276927	1276952	16251	16276	2.7	43.7
Larix_sibirica_mitochondrion_contig_2	AJ549243.1	89.744	39	4	0	1843517	1843555	683	645	0.001	53.6
Larix_sibirica_mitochondrion_contig_2	AJ549243.1	89.744	39	4	0	1843517	1843555	692	654	0.001	53.6
Larix_sibirica_mitochondrion_contig_2	AJ549243.1	89.744	39	4	0	1843517	1843555	701	663	0.001	53.6
Larix_sibirica_mitochondrion_contig_2	AJ549243.1	90.625	32	3	0	1843517	1843548	674	643	0.76	45.5
Larix_sibirica_mitochondrion_contig_2	AJ549243.1	92.857	28	2	0	1843528	1843555	708	681	2.7	42.8
Larix_sibirica_mitochondrion_contig_2	M27051.1	75.676	74	18	0	738547	738620	280	207	0.001	53.6
Larix_sibirica_mitochondrion_contig_2	M27049.1	75.676	74	18	0	738547	738620	328	255	0.001	53.6
Larix_sibirica_mitochondrion_contig_2	CP021634.1	77.778	63	14	0	738551	738613	101869	101931	0.005	51.8
Larix_sibirica_mitochondrion_contig_2	CP021568.1	77.778	63	14	0	738551	738613	82449	82387	0.005	51.8
Larix_sibirica_mitochondrion_contig_2	CP021638.1	89.189	37	4	0	226503	226539	18902	18938	0.018	50
Larix_sibirica_mitochondrion_contig_2	CP021638.1	93.333	30	1	1	2949759	2949788	97073	97101	2.7	42.8
Larix_sibirica_mitochondrion_contig_2	CP021638.1	90	30	3	0	526256	526285	27372	27401	9.3	41.9
Larix_sibirica_mitochondrion_contig_2	CP021638.1	85.714	35	5	0	1571836	1571870	27907	27873	9.3	41.9
Larix_sibirica_mitochondrion_contig_2	K00456.1	89.189	37	4	0	1440573	1440609	75	111	0.018	50
Larix_sibirica_mitochondrion_contig_2	CP021628.1	82	50	8	1	254559	254608	14063	14111	0.22	47.3
Larix_sibirica_mitochondrion_contig_2	CP021628.1	80.851	47	8	1	254563	254609	15268	15313	9.3	41.9
Larix_sibirica_mitochondrion_contig_2	CP021628.1	80.851	47	8	1	254563	254609	20780	20825	9.3	41.9
Larix_sibirica_mitochondrion_contig_2	CP021584.1	89.189	37	3	1	300360	300395	39071	39107	0.22	46.4
Larix_sibirica_mitochondrion_contig_2	CP021584.1	82.759	58	6	4	2735188	2735245	40499	40446	0.22	46.4
Larix_sibirica_mitochondrion_contig_2	CP021584.1	82.222	45	8	0	260593	260637	103013	102969	0.22	46.4
Larix_sibirica_mitochondrion_contig_2	CP021584.1	92.593	27	2	0	2395357	2395383	48055	48029	9.3	41
Larix_sibirica_mitochondrion_contig_2	CP021584.1	88.235	34	3	1	558566	558599	52293	52261	9.3	41
Larix_sibirica_mitochondrion_contig_2	CP021584.1	87.5	32	4	0	1205348	1205379	86136	86167	9.3	41
Larix_sibirica_mitochondrion_contig_2	CP021585.1	96.296	27	1	0	2189737	2189763	172630	172604	0.76	45.5
Larix_sibirica_mitochondrion_contig_2	CP021585.1	93.103	29	2	0	1847839	1847867	536259	536231	0.76	44.6
Larix_sibirica_mitochondrion_contig_2	CP021585.1	86.842	38	4	1	2131584	2131620	648350	648313	2.7	43.7
Larix_sibirica_mitochondrion_contig_2	CP021585.1	100	23	0	0	2331259	2331281	89318	89296	2.7	42.8
Larix_sibirica_mitochondrion_contig_2	CP021633.1	84.615	39	6	0	2361128	2361166	369426	369388	0.76	44.6
Larix_sibirica_mitochondrion_contig_2	CP021633.1	90.909	33	2	1	1065576	1065608	218218	218249	2.7	43.7
Larix_sibirica_mitochondrion_contig_2	CP021633.1	82.979	47	6	2	2206469	2206515	10933	10889	2.7	42.8
Larix_sibirica_mitochondrion_contig_2	CP021633.1	90	30	3	0	566033	566062	84245	84274	9.3	41.9
Larix_sibirica_mitochondrion_contig_2	CP021633.1	85.714	35	5	0	889802	889836	284968	284934	9.3	41.9
Larix_sibirica_mitochondrion_contig_2	CP021633.1	90	30	3	0	2569162	2569191	559239	559210	9.3	41.9
Larix_sibirica_mitochondrion_contig_2	CP021633.1	88.235	34	3	1	2466145	2466177	182069	182036	9.3	41
Larix_sibirica_mitochondrion_contig_2	CP021633.1	100	22	0	0	1349678	1349699	388341	388320	9.3	41
Larix_sibirica_mitochondrion_contig_2	CP021569.1	90.909	33	1	1	1050066	1050096	106417	106449	0.76	44.6
Larix_sibirica_mitochondrion_contig_2	CP021569.1	76.364	55	8	1	554456	554505	18126	18072	9.3	41.9
Larix_sibirica_mitochondrion_contig_2	CP021569.1	90	30	3	0	1166608	1166637	171417	171388	9.3	41.9
Larix_sibirica_mitochondrion_contig_2	CP021565.1	88.235	34	4	0	2112406	2112439	104130	104097	0.76	44.6
Larix_sibirica_mitochondrion_contig_2	CP021565.1	90	30	3	0	1745840	1745869	48350	48321	9.3	41.9
Larix_sibirica_mitochondrion_contig_2	CP021608.1	86.111	36	5	0	1774432	1774467	62591	62556	2.7	43.7
Larix_sibirica_mitochondrion_contig_2	CP021608.1	84.615	39	5	1	1506416	1506454	40964	40927	9.3	41
Larix_sibirica_mitochondrion_contig_2	CP021620.1	87.879	33	4	0	1987216	1987248	10772	10740	2.7	42.8
Larix_sibirica_mitochondrion_contig_2	CP021578.1	82.979	47	6	2	2662481	2662527	94763	94807	2.7	42.8
Larix_sibirica_mitochondrion_contig_2	CP021578.1	96	25	1	0	2649615	2649639	79354	79378	9.3	41.9
Larix_sibirica_mitochondrion_contig_2	AF012911.1	87.879	33	4	0	1205636	1205668	262	230	2.7	42.8
Larix_sibirica_mitochondrion_contig_2	CP021639.1	96.296	27	0	1	847492	847518	54321	54346	9.3	41.9
Larix_sibirica_mitochondrion_contig_2	CP021639.1	100	22	0	0	1562609	1562630	60679	60658	9.3	41
Larix_sibirica_mitochondrion_contig_2	CP021639.1	81.818	44	7	1	144624	144666	89039	88996	9.3	41
Larix_sibirica_mitochondrion_contig_2	CP021632.1	96.296	27	0	1	847492	847518	186310	186285	9.3	41.9
Larix_sibirica_mitochondrion_contig_2	CP021632.1	100	22	0	0	1562609	1562630	179952	179973	9.3	41
Larix_sibirica_mitochondrion_contig_2	CP021614.1	90	30	3	0	2868650	2868679	25830	25859	9.3	41.9
Larix_sibirica_mitochondrion_contig_2	CP021614.1	88.235	34	3	1	1534186	1534219	46526	46494	9.3	41
Larix_sibirica_mitochondrion_contig_2	CP021573.1	83.333	42	6	1	1843719	1843759	36405	36364	9.3	41.9
Larix_sibirica_mitochondrion_contig_2	CP021624.1	92.593	27	2	0	702977	703003	10980	11006	9.3	41
Larix_sibirica_mitochondrion_contig_2	CP021582.1	80.952	42	8	0	252119	252160	31796	31837	9.3	41
Larix_sibirica_mitochondrion_contig_2	CP021583.1	92.593	27	2	0	599846	599872	52580	52606	9.3	41
Larix_sibirica_mitochondrion_contig_2	CP021580.1	92.593	27	2	0	702977	703003	11489	11463	9.3	41
Larix_sibirica_mitochondrion_contig_2	CP021572.1	92.593	27	2	0	702977	703003	11342	11316	9.3	41
Larix_sibirica_mitochondrion_contig_2	CP021562.1	92.593	27	2	0	702977	703003	26575	26601	9.3	41
Larix_sibirica_mitochondrion_contig_2	NG_047838.1	92.593	27	2	0	1895329	1895355	774	800	9.3	41
Larix_sibirica_mitochondrion_contig_2	M86530.1	92.593	27	2	0	607894	607920	934	960	9.3	41
Larix_sibirica_mitochondrion_contig_2	M35740.1	92.593	27	2	0	378596	378622	542	568	9.3	41
Larix_sibirica_mitochondrion_contig_2	M64090.1	92.593	27	2	0	1895329	1895355	841	867	9.3	41
Total			2387

## Sheet: Contig3
query acc.ver	subject acc.ver	% identity	alignment length, bp	mismatches	gap opens	q. start	q. end	s. start	s. end	evalue	bit score
Larix_sibirica_mitochondrion_contig_3	CP021611.1	90.909	44	2	1	467637	467680	65584	65625	2.61e-05	59.9
Larix_sibirica_mitochondrion_contig_3	CP021611.1	89.189	37	4	0	1921171	1921207	65587	65623	0.014	50
Larix_sibirica_mitochondrion_contig_3	CP021611.1	90.625	32	2	1	258362	258392	36096	36065	7	41.9
Larix_sibirica_mitochondrion_contig_3	CP021611.1	90.625	32	2	1	849059	849090	59672	59642	7	41.9
Larix_sibirica_mitochondrion_contig_3	CP021611.1	87.5	32	4	0	840357	840388	4020	3989	7	41
Larix_sibirica_mitochondrion_contig_3	CP021633.1	86.364	44	4	1	1221650	1221691	261044	261001	0.014	50.9
Larix_sibirica_mitochondrion_contig_3	CP021633.1	90	30	3	0	1565316	1565345	562305	562276	7	41.9
Larix_sibirica_mitochondrion_contig_3	CP021633.1	92.593	27	2	0	89743	89769	145193	145219	7	41
Larix_sibirica_mitochondrion_contig_3	CP021633.1	87.5	32	4	0	1401439	1401470	300053	300084	7	41
Larix_sibirica_mitochondrion_contig_3	CP021633.1	87.5	32	4	0	2110291	2110322	369222	369191	7	41
Larix_sibirica_mitochondrion_contig_3	CP021633.1	92.593	27	2	0	1635204	1635230	392146	392172	7	41
Larix_sibirica_mitochondrion_contig_3	CP021633.1	87.5	32	4	0	1886403	1886434	542883	542914	7	41
Larix_sibirica_mitochondrion_contig_3	CP021633.1	92.593	27	2	0	2265297	2265323	551406	551432	7	41
Larix_sibirica_mitochondrion_contig_3	CP021608.1	93.548	31	2	0	115276	115306	9286	9256	0.047	48.2
Larix_sibirica_mitochondrion_contig_3	CP021608.1	93.103	29	1	1	750291	750319	23334	23361	7	41
Larix_sibirica_mitochondrion_contig_3	CP021628.1	93.333	30	2	0	503549	503578	43275	43246	0.17	46.4
Larix_sibirica_mitochondrion_contig_3	CP021628.1	100	23	0	0	739232	739254	15289	15311	2	42.8
Larix_sibirica_mitochondrion_contig_3	CP021628.1	100	23	0	0	739232	739254	20801	20823	2	42.8
Larix_sibirica_mitochondrion_contig_3	CP021628.1	100	22	0	0	739233	739254	14089	14110	7	41
Larix_sibirica_mitochondrion_contig_3	Z34929.1	93.333	30	2	0	883988	884017	549	578	0.17	46.4
Larix_sibirica_mitochondrion_contig_3	CP021634.1	76.562	64	14	1	2107280	2107343	101931	101869	0.58	45.5
Larix_sibirica_mitochondrion_contig_3	CP021585.1	86.047	43	3	2	1823965	1824004	615827	615869	0.58	45.5
Larix_sibirica_mitochondrion_contig_3	CP021585.1	82.222	45	6	1	2041467	2041509	28097	28053	2	43.7
Larix_sibirica_mitochondrion_contig_3	CP021585.1	92.857	28	2	0	2088401	2088428	138602	138575	2	42.8
Larix_sibirica_mitochondrion_contig_3	CP021585.1	90	30	3	0	63993	64022	4303	4274	7	41.9
Larix_sibirica_mitochondrion_contig_3	CP021585.1	96	25	1	0	527186	527210	165680	165656	7	41.9
Larix_sibirica_mitochondrion_contig_3	CP021585.1	84.615	39	5	1	4675	4713	506058	506095	7	41
Larix_sibirica_mitochondrion_contig_3	CP021585.1	92.593	27	2	0	613824	613850	591562	591536	7	41
Larix_sibirica_mitochondrion_contig_3	CP021578.1	96.296	27	1	0	1904467	1904493	59905	59879	0.58	45.5
Larix_sibirica_mitochondrion_contig_3	CP021578.1	93.103	29	2	0	1756051	1756079	108139	108167	0.58	44.6
Larix_sibirica_mitochondrion_contig_3	CP021578.1	90.323	31	3	0	997153	997183	19620	19590	2	43.7
Larix_sibirica_mitochondrion_contig_3	CP021568.1	76.562	64	14	1	2107280	2107343	82387	82449	0.58	45.5
Larix_sibirica_mitochondrion_contig_3	CP021584.1	93.103	29	2	0	1875	1903	39011	39039	0.58	44.6
Larix_sibirica_mitochondrion_contig_3	CP021569.1	93.103	29	2	0	704220	704248	115766	115794	0.58	44.6
Larix_sibirica_mitochondrion_contig_3	CP021569.1	93.103	29	2	0	704220	704248	120266	120294	0.58	44.6
Larix_sibirica_mitochondrion_contig_3	CP021569.1	93.103	29	2	0	704220	704248	127784	127812	0.58	44.6
Larix_sibirica_mitochondrion_contig_3	CP021569.1	93.103	29	2	0	704220	704248	135992	136020	0.58	44.6
Larix_sibirica_mitochondrion_contig_3	CP021582.1	82.927	41	7	0	1185764	1185804	47129	47169	2	43.7
Larix_sibirica_mitochondrion_contig_3	CP021582.1	93.103	29	1	1	2276273	2276301	11158	11131	7	41
Larix_sibirica_mitochondrion_contig_3	CP021582.1	80.435	46	7	1	234782	234825	46711	46756	7	41
Larix_sibirica_mitochondrion_contig_3	CP021573.1	82.979	47	5	2	317015	317060	39452	39496	2	43.7
Larix_sibirica_mitochondrion_contig_3	CP021573.1	100	22	0	0	1629273	1629294	8614	8593	7	41
Larix_sibirica_mitochondrion_contig_3	CP021614.1	80.392	51	6	2	266051	266099	13688	13736	2	42.8
Larix_sibirica_mitochondrion_contig_3	NG_047808.1	83.333	42	5	1	1203490	1203531	792	831	2	42.8
Larix_sibirica_mitochondrion_contig_3	U72482.2	100	23	0	0	1265132	1265154	3006	2984	2	42.8
Larix_sibirica_mitochondrion_contig_3	AJ549243.1	81.395	43	8	0	1867588	1867630	707	665	2	42.8
Larix_sibirica_mitochondrion_contig_3	AJ549243.1	74.603	63	13	1	1628891	1628953	704	645	7	41
Larix_sibirica_mitochondrion_contig_3	L11750.1	100	23	0	0	1657460	1657482	331	353	2	42.8
Larix_sibirica_mitochondrion_contig_3	M17990.1	83.333	42	5	1	1203490	1203531	2371	2410	2	42.8
Larix_sibirica_mitochondrion_contig_3	M58626.1	100	23	0	0	1657460	1657482	3152	3174	2	42.8
Larix_sibirica_mitochondrion_contig_3	CP021630.1	90	30	3	0	2162728	2162757	15117	15146	7	41.9
Larix_sibirica_mitochondrion_contig_3	CP021570.1	90.625	32	2	1	1085158	1085188	21348	21379	7	41.9
Larix_sibirica_mitochondrion_contig_3	L37110.1	90	30	3	0	1184229	1184258	2042	2071	7	41.9
Larix_sibirica_mitochondrion_contig_3	CP021620.1	88.889	36	2	2	1165484	1165517	31595	31560	7	41
Larix_sibirica_mitochondrion_contig_3	CP021606.1	82.609	46	6	2	122237	122282	1303	1346	7	41
Larix_sibirica_mitochondrion_contig_3	CP021583.1	92.593	27	2	0	2122121	2122147	13147	13121	7	41
Larix_sibirica_mitochondrion_contig_3	CP021583.1	76.923	52	7	1	366898	366949	27230	27276	7	41
Larix_sibirica_mitochondrion_contig_3	CP021583.1	92.593	27	2	0	96819	96845	29347	29321	7	41
Larix_sibirica_mitochondrion_contig_3	CP021565.1	84.211	38	3	1	2082476	2082513	85287	85253	7	41
Larix_sibirica_mitochondrion_contig_3	CP021560.1	84.211	38	3	1	2082476	2082513	23697	23663	7	41
Larix_sibirica_mitochondrion_contig_3	MH392242.1	84.211	38	3	1	2082476	2082513	7597	7563	7	41
Larix_sibirica_mitochondrion_contig_3	MH392241.1	84.211	38	3	1	2082476	2082513	3391	3425	7	41
Larix_sibirica_mitochondrion_contig_3	MH392239.1	84.211	38	3	1	2082476	2082513	7597	7563	7	41
Larix_sibirica_mitochondrion_contig_3	MH392236.1	84.211	38	3	1	2082476	2082513	7597	7563	7	41
Larix_sibirica_mitochondrion_contig_3	MH392235.1	84.211	38	3	1	2082476	2082513	7597	7563	7	41
Larix_sibirica_mitochondrion_contig_3	MH392234.1	84.211	38	3	1	2082476	2082513	7597	7563	7	41
Larix_sibirica_mitochondrion_contig_3	MH392233.1	84.211	38	3	1	2082476	2082513	7597	7563	7	41
Larix_sibirica_mitochondrion_contig_3	MH392232.1	84.211	38	3	1	2082476	2082513	21900	21866	7	41
Larix_sibirica_mitochondrion_contig_3	M31223.1	93.103	29	1	1	195963	195991	96	69	7	41
Total			2397

## Sheet: Contig4
query acc.ver	subject acc.ver	% identity	alignment length, bp	mismatches	gap opens	q. start	q. end	s. start	s. end	evalue	bit score
Larix_sibirica_mitochondrion_contig_4	CP021569.1	85.106	47	5	2	333733	333778	149374	149329	0.099	47.3
Larix_sibirica_mitochondrion_contig_4	CP021569.1	84.615	39	5	1	841506	841543	61896	61934	4.2	41
Larix_sibirica_mitochondrion_contig_4	CP021569.1	92.593	27	2	0	565640	565666	199237	199211	4.2	41
Larix_sibirica_mitochondrion_contig_4	CP021620.1	93.333	30	2	0	648401	648430	7732	7703	0.099	46.4
Larix_sibirica_mitochondrion_contig_4	CP021620.1	93.333	30	2	0	648401	648430	43924	43895	0.099	46.4
Larix_sibirica_mitochondrion_contig_4	CP021593.1	90.625	32	3	0	457912	457943	7445	7414	0.35	45.5
Larix_sibirica_mitochondrion_contig_4	CP021581.1	74.419	86	15	4	1314447	1314528	21260	21342	0.35	45.5
Larix_sibirica_mitochondrion_contig_4	CP021576.1	74.419	86	15	4	1314447	1314528	13327	13409	0.35	45.5
Larix_sibirica_mitochondrion_contig_4	CP021628.1	93.103	29	2	0	136348	136376	14416	14388	0.35	44.6
Larix_sibirica_mitochondrion_contig_4	CP021585.1	80	50	7	1	332425	332474	66171	66125	0.35	44.6
Larix_sibirica_mitochondrion_contig_4	CP021585.1	87.879	33	4	0	540127	540159	606437	606405	1.2	42.8
Larix_sibirica_mitochondrion_contig_4	CP021585.1	96	25	1	0	1334483	1334507	165656	165680	4.2	41.9
Larix_sibirica_mitochondrion_contig_4	CP021585.1	90.625	32	2	1	888060	888090	370513	370482	4.2	41.9
Larix_sibirica_mitochondrion_contig_4	CP021585.1	83.784	37	6	0	649359	649395	338985	338949	4.2	41
Larix_sibirica_mitochondrion_contig_4	CP021585.1	83.721	43	4	2	1353781	1353820	391401	391359	4.2	41
Larix_sibirica_mitochondrion_contig_4	M84374.1	96.154	26	1	0	1375959	1375984	512	487	1.2	43.7
Larix_sibirica_mitochondrion_contig_4	CP021639.1	87.879	33	4	0	932036	932068	192130	192162	1.2	42.8
Larix_sibirica_mitochondrion_contig_4	CP021632.1	87.879	33	4	0	932036	932068	54878	54846	1.2	42.8
Larix_sibirica_mitochondrion_contig_4	CP021584.1	83.673	49	5	3	415295	415342	71973	71927	1.2	42.8
Larix_sibirica_mitochondrion_contig_4	CP021584.1	86.111	36	3	1	251800	251835	43809	43776	4.2	41
Larix_sibirica_mitochondrion_contig_4	CP021578.1	81.818	44	5	1	129999	130042	35125	35085	1.2	42.8
Larix_sibirica_mitochondrion_contig_4	CP021578.1	90	30	3	0	155763	155792	71342	71313	4.2	41.9
Larix_sibirica_mitochondrion_contig_4	CP021578.1	85	40	2	2	28006	28044	40815	40779	4.2	41
Larix_sibirica_mitochondrion_contig_4	MH392242.1	87.879	33	4	0	1054673	1054705	8524	8556	1.2	42.8
Larix_sibirica_mitochondrion_contig_4	MH392242.1	81.395	43	5	1	630938	630980	4949	4988	4.2	41
Larix_sibirica_mitochondrion_contig_4	MH392241.1	87.879	33	4	0	1054673	1054705	2464	2432	1.2	42.8
Larix_sibirica_mitochondrion_contig_4	MH392241.1	81.395	43	5	1	630938	630980	6039	6000	4.2	41
Larix_sibirica_mitochondrion_contig_4	MH392239.1	87.879	33	4	0	1054673	1054705	8524	8556	1.2	42.8
Larix_sibirica_mitochondrion_contig_4	MH392239.1	81.395	43	5	1	630938	630980	4949	4988	4.2	41
Larix_sibirica_mitochondrion_contig_4	MH392236.1	87.879	33	4	0	1054673	1054705	8524	8556	1.2	42.8
Larix_sibirica_mitochondrion_contig_4	MH392236.1	81.395	43	5	1	630938	630980	4949	4988	4.2	41
Larix_sibirica_mitochondrion_contig_4	MH392235.1	87.879	33	4	0	1054673	1054705	8524	8556	1.2	42.8
Larix_sibirica_mitochondrion_contig_4	MH392235.1	81.395	43	5	1	630938	630980	4949	4988	4.2	41
Larix_sibirica_mitochondrion_contig_4	MH392234.1	87.879	33	4	0	1054673	1054705	8524	8556	1.2	42.8
Larix_sibirica_mitochondrion_contig_4	MH392234.1	81.395	43	5	1	630938	630980	4949	4988	4.2	41
Larix_sibirica_mitochondrion_contig_4	MH392233.1	87.879	33	4	0	1054673	1054705	8524	8556	1.2	42.8
Larix_sibirica_mitochondrion_contig_4	MH392233.1	81.395	43	5	1	630938	630980	4949	4988	4.2	41
Larix_sibirica_mitochondrion_contig_4	MH392232.1	87.879	33	4	0	1054673	1054705	22827	22859	1.2	42.8
Larix_sibirica_mitochondrion_contig_4	MH392232.1	81.395	43	5	1	630938	630980	4949	4988	4.2	41
Larix_sibirica_mitochondrion_contig_4	CP021633.1	84.615	39	4	1	887997	888033	581457	581495	4.2	41.9
Larix_sibirica_mitochondrion_contig_4	CP021633.1	90.323	31	1	1	1050440	1050468	503178	503208	4.2	41
Larix_sibirica_mitochondrion_contig_4	CP021624.1	96	25	1	0	993093	993117	14920	14944	4.2	41.9
Larix_sibirica_mitochondrion_contig_4	CP021614.1	96	25	1	0	1364565	1364589	1090	1066	4.2	41.9
Larix_sibirica_mitochondrion_contig_4	CP021583.1	88.235	34	2	1	639359	639390	60112	60145	4.2	41.9
Larix_sibirica_mitochondrion_contig_4	CP021583.1	90	30	3	0	1109694	1109723	70347	70376	4.2	41.9
Larix_sibirica_mitochondrion_contig_4	CP021580.1	96	25	1	0	993093	993117	7549	7525	4.2	41.9
Larix_sibirica_mitochondrion_contig_4	CP021572.1	96	25	1	0	993093	993117	7402	7378	4.2	41.9
Larix_sibirica_mitochondrion_contig_4	CP021562.1	96	25	1	0	993093	993117	30515	30539	4.2	41.9
Larix_sibirica_mitochondrion_contig_4	CP021604.1	87.5	32	4	0	409131	409162	883	852	4.2	41
Larix_sibirica_mitochondrion_contig_4	MH392238.1	77.273	66	8	4	933105	933167	7855	7916	4.2	41
Larix_sibirica_mitochondrion_contig_4	M17811.1	87.5	32	4	0	680269	680300	179	148	4.2	41
Larix_sibirica_mitochondrion_contig_4	M59209.1	87.5	32	4	0	680269	680300	181	150	4.2	41
Total			1946

## Sheet: Contig5
query acc.ver	subject acc.ver	% identity	alignment length, bp	mismatches	gap opens	q. start	q. end	s. start	s. end	evalue	bit score
Larix_sibirica_mitochondrion_contig_5	CP021585.1	86.111	36	5	0	430638	430673	290005	289970	0.41	43.7
Larix_sibirica_mitochondrion_contig_5	CP021585.1	92.308	26	2	0	217527	217552	476408	476383	5	39.2
Larix_sibirica_mitochondrion_contig_5	CP021639.1	84.615	39	4	1	238000	238036	170182	170144	1.4	41.9
Larix_sibirica_mitochondrion_contig_5	CP021639.1	92.857	28	1	1	113513	113539	21902	21875	5	39.2
Larix_sibirica_mitochondrion_contig_5	CP021639.1	100	21	0	0	422232	422252	64988	64968	5	39.2
Larix_sibirica_mitochondrion_contig_5	CP021633.1	96	25	1	0	461283	461307	12030	12054	1.4	41.9
Larix_sibirica_mitochondrion_contig_5	CP021633.1	89.655	29	3	0	376292	376320	133119	133147	5	40.1
Larix_sibirica_mitochondrion_contig_5	CP021632.1	84.615	39	4	1	238000	238036	76827	76865	1.4	41.9
Larix_sibirica_mitochondrion_contig_5	CP021632.1	100	21	0	0	422232	422252	175642	175662	5	39.2
Larix_sibirica_mitochondrion_contig_5	CP021623.1	96	25	1	0	62316	62340	39170	39146	1.4	41.9
Larix_sibirica_mitochondrion_contig_5	CP021620.1	95.833	24	1	0	110208	110231	30494	30471	5	40.1
Larix_sibirica_mitochondrion_contig_5	CP021582.1	95.833	24	1	0	365400	365423	2960	2937	5	40.1
Larix_sibirica_mitochondrion_contig_5	CP021569.1	95.833	24	1	0	427244	427267	10187	10164	5	40.1
Larix_sibirica_mitochondrion_contig_5	MH392236.1	95.833	24	1	0	87472	87495	46883	46860	5	40.1
Larix_sibirica_mitochondrion_contig_5	CP021605.1	92.308	26	2	0	248456	248481	1892	1917	5	39.2
Larix_sibirica_mitochondrion_contig_5	AB257758.1	92.308	26	2	0	141472	141497	5506	5481	5	39.2
Larix_sibirica_mitochondrion_contig_5	AB257757.1	92.308	26	2	0	141472	141497	10250	10225	5	39.2
Total			463

## Sheet: Contig6
query acc.ver	subject acc.ver	% identity	alignment length, bp	mismatches	gap opens	q. start	q. end	s. start	s. end	evalue	bit score
Larix_sibirica_mitochondrion_contig_6	CP021633.1	93.103	29	1	1	148583	148610	184880	184852	0.62	41
Larix_sibirica_mitochondrion_contig_6	CP021633.1	87.879	33	2	1	164453	164485	84385	84415	2.2	40.1
Larix_sibirica_mitochondrion_contig_6	CP021633.1	92.857	28	1	1	185889	185916	243717	243691	2.2	39.2
Larix_sibirica_mitochondrion_contig_6	CP021633.1	81.25	48	5	3	7016	7063	279680	279637	7.6	37.4
Larix_sibirica_mitochondrion_contig_6	CP021633.1	92	25	2	0	93707	93731	319713	319737	7.6	37.4
Larix_sibirica_mitochondrion_contig_6	CP021633.1	73.77	61	13	1	40084	40141	406288	406228	7.6	37.4
Larix_sibirica_mitochondrion_contig_6	CP021633.1	100	20	0	0	161950	161969	555338	555319	7.6	37.4
Larix_sibirica_mitochondrion_contig_6	CP021585.1	83.784	37	6	0	4020	4056	203071	203107	0.62	41
Larix_sibirica_mitochondrion_contig_6	CP021585.1	92.593	27	2	0	1441	1467	612362	612388	0.62	41
Larix_sibirica_mitochondrion_contig_6	CP021585.1	92.593	27	2	0	202148	202174	612362	612388	0.62	41
Larix_sibirica_mitochondrion_contig_6	CP021585.1	84.211	38	4	1	77189	77224	56029	55992	2.2	40.1
Larix_sibirica_mitochondrion_contig_6	CP021585.1	89.655	29	3	0	182053	182081	498979	499007	2.2	40.1
Larix_sibirica_mitochondrion_contig_6	CP021585.1	93.333	30	0	2	105123	105151	231327	231355	2.2	39.2
Larix_sibirica_mitochondrion_contig_6	CP021585.1	89.286	28	3	0	145837	145864	183947	183974	7.6	38.3
Larix_sibirica_mitochondrion_contig_6	CP021585.1	89.286	28	3	0	41656	41683	233198	233171	7.6	38.3
Larix_sibirica_mitochondrion_contig_6	CP021585.1	82.5	40	6	1	186052	186090	290115	290154	7.6	38.3
Larix_sibirica_mitochondrion_contig_6	CP021585.1	90	30	2	1	122273	122302	336042	336014	7.6	38.3
Larix_sibirica_mitochondrion_contig_6	CP021585.1	82.5	40	6	1	174893	174931	339352	339391	7.6	38.3
Larix_sibirica_mitochondrion_contig_6	CP021576.1	100	22	0	0	162422	162443	4830	4809	0.62	41
Larix_sibirica_mitochondrion_contig_6	CP021579.1	100	22	0	0	162422	162443	24091	24112	0.62	41
Larix_sibirica_mitochondrion_contig_6	CP021561.1	82.927	41	5	1	49704	49744	28595	28557	0.62	41
Larix_sibirica_mitochondrion_contig_6	CP021611.1	80.435	46	8	1	145503	145548	42568	42612	2.2	40.1
Larix_sibirica_mitochondrion_contig_6	CP021584.1	92.857	28	1	1	132914	132940	143527	143500	2.2	39.2
Larix_sibirica_mitochondrion_contig_6	CP021573.1	92.308	26	2	0	122282	122307	39556	39531	2.2	39.2
Larix_sibirica_mitochondrion_contig_6	CP021573.1	89.286	28	3	0	88189	88216	15501	15474	7.6	38.3
Larix_sibirica_mitochondrion_contig_6	CP021573.1	81.818	44	6	2	141714	141756	87550	87508	7.6	37.4
Larix_sibirica_mitochondrion_contig_6	CP021569.1	86.486	37	2	2	117555	117590	59684	59650	2.2	39.2
Larix_sibirica_mitochondrion_contig_6	CP021569.1	92.308	26	2	0	5490	5515	168971	168996	2.2	39.2
Larix_sibirica_mitochondrion_contig_6	CP021565.1	92.857	28	1	1	50714	50741	69284	69258	2.2	39.2
Larix_sibirica_mitochondrion_contig_6	CP021565.1	92.593	27	1	1	87154	87179	80452	80478	7.6	37.4
Larix_sibirica_mitochondrion_contig_6	CP021632.1	81.579	38	7	0	144354	144391	22682	22645	7.6	38.3
Larix_sibirica_mitochondrion_contig_6	CP021632.1	80	40	8	0	97419	97458	148992	148953	7.6	37.4
Larix_sibirica_mitochondrion_contig_6	CP021619.1	90	30	2	1	75635	75663	3456	3427	7.6	38.3
Larix_sibirica_mitochondrion_contig_6	CP021608.1	95.652	23	1	0	56796	56818	53333	53355	7.6	38.3
Larix_sibirica_mitochondrion_contig_6	CP021567.1	89.286	28	3	0	146321	146348	160517	160490	7.6	38.3
Larix_sibirica_mitochondrion_contig_6	CP021639.1	80	40	8	0	97419	97458	96181	96220	7.6	37.4
Larix_sibirica_mitochondrion_contig_6	CP021560.1	92.593	27	1	1	87154	87179	19834	19860	7.6	37.4
Larix_sibirica_mitochondrion_contig_6	BN000925.1	79.63	54	4	4	36800	36847	5585	5637	7.6	37.4
Larix_sibirica_mitochondrion_contig_6	AF012911.1	79.63	54	4	4	36800	36847	1412	1360	7.6	37.4
Larix_sibirica_mitochondrion_contig_6	Y07702.1	79.63	54	4	4	36800	36847	3298	3246	7.6	37.4
Larix_sibirica_mitochondrion_contig_6	L27082.1	79.63	54	4	4	36800	36847	1922	1870	7.6	37.4
Larix_sibirica_mitochondrion_contig_6	L27083.1	79.63	54	4	4	36800	36847	1922	1870	7.6	37.4
Larix_sibirica_mitochondrion_contig_6	S70522.1	79.63	54	4	4	36800	36847	932	984	7.6	37.4
Larix_sibirica_mitochondrion_contig_6	L30112.1	79.63	54	4	4	36800	36847	374	322	7.6	37.4
Larix_sibirica_mitochondrion_contig_6	S52444.1	79.63	54	4	4	36800	36847	1531	1583	7.6	37.4
Larix_sibirica_mitochondrion_contig_6	M86530.1	86.667	30	4	0	12613	12642	1040	1069	7.6	37.4
Larix_sibirica_mitochondrion_contig_6	M32794.1	79.63	54	4	4	36800	36847	374	322	7.6	37.4
Larix_sibirica_mitochondrion_contig_6	M10930.1	79.545	44	7	1	151280	151323	374	333	7.6	37.4
Larix_sibirica_mitochondrion_contig_6	M84374.1	92	25	2	0	2035	2059	928	952	7.6	37.4
Larix_sibirica_mitochondrion_contig_6	M84374.1	92	25	2	0	202742	202766	928	952	7.6	37.4
Larix_sibirica_mitochondrion_contig_6	M84374.1	100	20	0	0	25974	25993	1102	1083	7.6	37.4
Total			1829

## Sheet: Contig7
query acc.ver	subject acc.ver	% identity	alignment length, bp	mismatches	gap opens	q. start	q. end	s. start	s. end	evalue	bit score
Larix_sibirica_7	CP021633.1	85.294	34	5	0	102569	102602	480367	480400	1.5	40.1
Larix_sibirica_7	CP021633.1	92	25	2	0	2580	2604	372262	372238	5.3	37.4
Larix_sibirica_7	CP021608.1	95.833	24	1	0	62952	62975	16652	16675	1.5	40.1
Larix_sibirica_7	CP021585.1	92.308	26	2	0	20545	20570	18079	18054	1.5	39.2
Larix_sibirica_7	CP021585.1	92	25	2	0	59626	59650	54860	54836	5.3	37.4
Larix_sibirica_7	CP021585.1	100	20	0	0	121052	121071	83193	83212	5.3	37.4
Larix_sibirica_7	CP021632.1	89.286	28	3	0	64761	64788	210762	210789	5.3	38.3
Larix_sibirica_7	CP021584.1	95.652	23	1	0	84884	84906	141153	141175	5.3	38.3
Larix_sibirica_7	CP021584.1	86.667	30	4	0	138634	138663	95261	95290	5.3	37.4
Larix_sibirica_7	Z34929.1	74.138	58	15	0	127584	127641	460	403	5.3	38.3
Larix_sibirica_7	Z34929.1	74.138	58	15	0	37489	37546	403	460	5.3	38.3
Larix_sibirica_7	CP021638.1	92	25	2	0	32929	32953	72852	72876	5.3	37.4
Larix_sibirica_7	CP021582.1	92	25	2	0	128487	128511	43383	43359	5.3	37.4
Larix_sibirica_7	CP021582.1	92	25	2	0	36619	36643	43359	43383	5.3	37.4
Larix_sibirica_7	MH392238.1	92	25	2	0	62883	62907	26890	26914	5.3	37.4
Larix_sibirica_7	L08601.1	86.667	30	4	0	55441	55470	925	896	5.3	37.4
Total			481

## Sheet: Contig8
query acc.ver	subject acc.ver	% identity	alignment length, bp	mismatches	gap opens	q. start	q. end	s. start	s. end	evalue	bit score
Larix_sibirica_mitochondrion_contig_8	CP021569.1	84.091	44	7	0	4367	4410	206969	206926	0.002	49.1
Larix_sibirica_mitochondrion_contig_8	CP021569.1	100	20	0	0	88488	88507	187643	187624	3.9	37.4
Larix_sibirica_mitochondrion_contig_8	CP021585.1	85.366	41	4	1	72124	72162	279530	279570	0.026	45.5
Larix_sibirica_mitochondrion_contig_8	CP021585.1	93.103	29	2	0	36094	36122	239007	239035	0.026	44.6
Larix_sibirica_mitochondrion_contig_8	CP021585.1	100	22	0	0	25828	25849	511744	511765	0.32	41
Larix_sibirica_mitochondrion_contig_8	CP021585.1	87.5	32	3	1	9150	9180	319036	319067	3.9	37.4
Larix_sibirica_mitochondrion_contig_8	CP021585.1	80.952	42	7	1	83895	83935	496105	496146	3.9	37.4
Larix_sibirica_mitochondrion_contig_8	CP021611.1	81.395	43	4	1	81533	81575	65585	65623	0.32	41.9
Larix_sibirica_mitochondrion_contig_8	CP021583.1	96.296	27	0	1	25171	25197	25604	25579	0.32	41.9
Larix_sibirica_mitochondrion_contig_8	CP021582.1	80.952	42	8	0	36244	36285	13187	13228	0.32	41
Larix_sibirica_mitochondrion_contig_8	CP021582.1	95.833	24	1	0	92381	92404	41467	41444	1.1	40.1
Larix_sibirica_mitochondrion_contig_8	CP021633.1	95.833	24	1	0	18287	18310	252987	253010	1.1	40.1
Larix_sibirica_mitochondrion_contig_8	CP021633.1	92.308	26	2	0	7665	7690	459636	459661	1.1	39.2
Larix_sibirica_mitochondrion_contig_8	CP021633.1	83.333	36	6	0	89074	89109	464592	464557	1.1	39.2
Larix_sibirica_mitochondrion_contig_8	CP021633.1	90	30	2	1	57523	57551	134298	134327	3.9	38.3
Larix_sibirica_mitochondrion_contig_8	CP021632.1	92.308	26	2	0	13396	13421	25998	26023	1.1	39.2
Larix_sibirica_mitochondrion_contig_8	CP021581.1	92.308	26	2	0	65227	65252	6518	6543	1.1	39.2
Larix_sibirica_mitochondrion_contig_8	CP021579.1	92.308	26	2	0	65227	65252	3213	3188	1.1	39.2
Larix_sibirica_mitochondrion_contig_8	CP021638.1	90	30	2	1	36255	36283	56721	56692	3.9	38.3
Larix_sibirica_mitochondrion_contig_8	CP021638.1	78.723	47	9	1	91586	91632	56144	56189	3.9	37.4
Larix_sibirica_mitochondrion_contig_8	CP021630.1	95.652	23	1	0	78330	78352	18832	18810	3.9	38.3
Larix_sibirica_mitochondrion_contig_8	CP021624.1	90	30	2	1	36255	36283	26558	26587	3.9	38.3
Larix_sibirica_mitochondrion_contig_8	CP021624.1	78.723	47	9	1	91586	91632	27136	27091	3.9	37.4
Larix_sibirica_mitochondrion_contig_8	CP021580.1	90	30	2	1	36255	36283	26971	26942	3.9	38.3
Larix_sibirica_mitochondrion_contig_8	CP021580.1	78.723	47	9	1	91586	91632	26394	26439	3.9	37.4
Larix_sibirica_mitochondrion_contig_8	CP021572.1	90	30	2	1	36255	36283	26824	26795	3.9	38.3
Larix_sibirica_mitochondrion_contig_8	CP021572.1	78.723	47	9	1	91586	91632	26248	26293	3.9	37.4
Larix_sibirica_mitochondrion_contig_8	CP021562.1	90	30	2	1	36255	36283	11094	11123	3.9	38.3
Larix_sibirica_mitochondrion_contig_8	CP021562.1	78.723	47	9	1	91586	91632	11670	11625	3.9	37.4
Larix_sibirica_mitochondrion_contig_8	CP021614.1	82.857	35	6	0	34792	34826	2668	2634	3.9	37.4
Larix_sibirica_mitochondrion_contig_8	CP021570.1	100	20	0	0	22788	22807	31096	31077	3.9	37.4
Larix_sibirica_mitochondrion_contig_8	BN000925.1	92	25	2	0	72233	72257	54405	54429	3.9	37.4
Larix_sibirica_mitochondrion_contig_8	AJ549243.1	85.294	34	3	1	30399	30432	672	703	3.9	37.4
Larix_sibirica_mitochondrion_contig_8	L10330.1	92	25	2	0	72233	72257	1380	1404	3.9	37.4
Total			1107

## Sheet: Contig9
query acc.ver	subject acc.ver	% identity	alignment length, bp	mismatches	gap opens	q. start	q. end	s. start	s. end	evalue	bit score
Larix_sibirica_mitochondrion_contig_9	CP021611.1	83.673	49	8	0	4507	4555	65627	65579	1.2e-05	53.6
Larix_sibirica_mitochondrion_contig_9	CP021633.1	95.833	24	1	0	22118	22141	163914	163891	0.26	40.1
Larix_sibirica_mitochondrion_contig_9	CP021633.1	95.455	22	1	0	13984	14005	46828	46849	3.2	36.5
Larix_sibirica_mitochondrion_contig_9	CP021633.1	95.455	22	1	0	5910	5931	386897	386876	3.2	36.5
Larix_sibirica_mitochondrion_contig_9	CP021633.1	100	19	0	0	15679	15697	488211	488229	3.2	35.6
Larix_sibirica_mitochondrion_contig_9	CP021633.1	91.667	24	2	0	21176	21199	586280	586303	3.2	35.6
Larix_sibirica_mitochondrion_contig_9	CP021630.1	100	19	0	0	1310	1328	30964	30982	3.2	35.6
Larix_sibirica_mitochondrion_contig_9	CP021593.1	91.667	24	2	0	6081	6104	7419	7442	3.2	35.6
Larix_sibirica_mitochondrion_contig_9	CP021584.1	76.087	46	5	1	3100	3145	155584	155545	3.2	35.6
Larix_sibirica_mitochondrion_contig_9	L01253.1	91.667	24	2	0	7844	7867	860	837	3.2	35.6
Larix_sibirica_mitochondrion_contig_9	M32817.1	100	19	0	0	6708	6726	537	519	3.2	35.6
Total			292
